# Supplementary material for: MCL1 inhibition is effective against a subset of small-cell lung cancer with high MCL1 and low BCL-XL expression
Source: Cell Death Dis. 2020 Mar 9;11(3):177. doi: 10.1038/s41419-020-2379-2 (PMC7063049; doi:10.1038/s41419-020-2379-2)
Supplement: Supplementary file 10 — Supplementary Tables [file 41419_2020_2379_MOESM10_ESM.xlsx]

## Sheet: Table S1
Supplementary Table 1. Primary antibodies used for assays
Antibody	Dilution rate	Supplier	Clone/Cat. No.
MCL1 (Y37)	1:100 (IHC), 1:200 (IP)	Abcam (Cambridge, UK)	Y37/ab32087
BCL-XL (54H6)	1:1200 (IHC), 1:1000 (IB)	Cell Signaling Technology (Danvers, MA)	54H6
BCL-2 (C-2)	1:50 (IHC)	Santa Cruz Biotechnology (Santa Cruz, CA)	C-2/sc-7382
ASCL1	1:400 (IHC), 1:1000 (IB)	Abcam (Cambridge, UK)	EPR19592/ab213151
NEUROD1	1:1000 (IHC), 1:1000 (IB)	Abcam (Cambridge, UK)	ab60704
YAP1	1:50 (IHC), 1:1000 (IB)	Santa Cruz Biotechnology (Santa Cruz, CA)	63.7/sc-101199
POU2F3	1:100 (IHC), 1:500 (IB)	Aviva Systems Biology (San Diego, CA)	ARP32537
MCL1	1:1000 (IB)	Cell Signaling Technology (Danvers, MA)	D35A5
BCL-2	1:1000 (IB)	Cell Signaling Technology (Danvers, MA)	D55G8
BAK	1:10000 (IB)	Abcam (Cambridge, UK)	Y164
BAX	1:2000 (IB)	Cell Signaling Technology (Danvers, MA)	D2E11
VINCULIN	1:16000 (IB)	Abcam (Cambridge, UK)	ab18058
IB, Immunoblotting; IHC, Immunohistochemistry; IP, Immunoprecipitation.

## Sheet: Table S2
Supplementary Table 2. HALO configuration settings for quantitative analysis of immunohistochemistry.
HALO configuration settings	MCL1	BCL-XL	BCL-2	ASCL1	NEUROD1	YAP1	POU2F3
Nuclear stain	0.270, 0.350, 0.208	0.270, 0.350, 0.208	0.154, 0.194, 0.132	0.242, 0.254, 0.128	0.251, 0.320, 0.189	0.184, 0.216, 0.091	0.208, 0.236, 0.119
Positive stain	0.225, 0.331, 0.420	0.225, 0.331, 0.420	0.270, 0.415, 0.509	0.462, 0.699, 0.725	0.402, 0.607, 0.543	0.144, 0.219, 0.225	0.276, 0.424, 0.462
Stain localization	Cytoplasm	Cytoplasm	Cytoplasm	Nucleus	Nucleus	Nucleus	Cytoplasm
Minimum Tissue OD	0.037	0.037	0.037	0.037	0.037	0.037	0.037
Minimum nuclear contrast threshold	0.525	0.525	0.525	0.525	0.525	0.525	0.525
Minimum nuclear OD	0.095	0.095	0.095	0.095	0.095	0.095	0.095
Nuclear size (µm2)	min: 9.800, max: 571.7	min: 9.800, max: 571.7	min: 9.800, max: 571.7	min: 9.800, max: 571.7	min: 9.800, max: 571.7	min: 9.800, max: 571.7	min: 9.800, max: 571.7
Minimum nuclear roundness	0	0	0	0	0	0	0
Fill nuclear holes	"FALSE"	"FALSE"	"FALSE"	"FALSE"	"FALSE"	"FALSE"	"FALSE"
Nuclear Segmentation Aggressiveness	0.28	0.28	0.28	0.28	0.28	0.28	0.28
Maximum cytoplasm radius	5	5	5	5	5	5	5
Stain 1 min OD	0.04, 0.07, 0.1	0.10, 0.15, 0.20	0.10, 0.15,0.20	0.04, 0.06,0.08	0.03, 0.06, 0.09	0.04, 0.06,0.08	0.04, 0.06,0.08

## Sheet: Table S3
Supplementary Table 3. siRNA oligonucleotide.
Gene	Assay ID
siMCL1 A	HSS181041
siMCL1 B	HSS181042
siBCL-XL A	HSS141361
siBCL-XL B	HSS141362
siBCL-2 A	HSS100956
siBCL-2 B	HSS184264
siBAK1 A	HSS184085
siBAK1 B	HSS184086
siBAX A	s1888
siBAX B	s1889

## Sheet: Table S4
Supplementary Table 4. Primers used for qRT-PCR.
Primer sequence	Forward	Reverse
MCL1	CCAAGGCATGCTTCGGAAA	TCACAATCCTGCCCCAGTTT
BCL-XL	GGTATTGGTGAGTCGGATCG	AAGAGTGAGCCCAGCAGAAC
BCL-2	ATGTGTGTGGAGAGCGTCAACC	TGAGCAGAGTCTTCAGAGACAGCC
Chromogranin A	GCTCCAAGACCTCGCTCTCC	CCTGATTGTTCCCCTCAGCCT
Synaptophysin	GTGCTGCAATGGGTCTTCG	CCGTGGCCAGAAAGTCCAG
N-CAM 180 kDa	CGGACCCGGAGCCCACCCAGCC	TCATGCTTTGCTCTCGTTCTCC
N-CAM 140 kDa	ATGCTGCAAACTAAGGATCTCA	TCATGCTTTGCTCTCGTTCTCC
ASCL1	CGGCCAACAAGAAGATGAGT	GCCATGGAGTTCAAGTCGTT
NEUROD1	TCTTCCACGTTAAGCCTCCG	CCATCAAAGGAAGGGCTGGT
YAP1	CCCGACAGGCCAGTACTGAT	CAGAGAAGCTGGAGAGGAATGAG
POU2F3	CAGACCACCATCTCACGAT	GGATGTTGGTCTCGATGC
GAPDH	AGGGCTGCTTTTAACTCTGGT	CCCCACTTGATTTTGGAGGGA
